# Supplementary material for: Knot or not? Identifying unknotted proteins in knotted families with sequence‐based Machine Learning model
Source: Protein Sci. 2024 Jun 18;33(7):e4998. doi: 10.1002/pro.4998 (PMC11184937; doi:10.1002/pro.4998)
Supplement: Supplementary file 1 — Data S1: Supporting Information. [file PRO-33-e4998-s001.xlsx]

## Sheet: DUF sequential and structural a
DUF2254 (IPR018723)					2357 proteins in train set
% ident.	N. clusters with 1 repr.	N. knotted in 1 repr. clusters	N. trivial in 1 repr. clusters	Proportion of clusters > 1 with uniform topology	N. clusters with >1 repr and uniform topology	N. clusters with >1 repr and conflicting topology	N. knotted proteins in clusters > 1	N. knotted clusters > 1	N. knotted clusters of size 2	N. knotted clusters of size [3:5]	N. knotted clusters of size [6:10]	N. knotted clusters of size 11+	N. trivial clusters > 1	N. trivial clusters of size 2	N. trivial clusters of size [3:5]	N. trivial clusters of size [6:10]	N. trivial clusters of size 11+			Clustering 60% topology conflicts				Structural analysis statistics			Clustering 60% structural outliers in clusters (RMSD > 5)
1	2357	846	1511	100	0	0	0	0	0	0	0	0	0	0	0	0	0			None				Clustering 60%, N. clusters > 1	368		--- Average cluster RMSD:	4.376
0.95	2357	846	1511	100	0	0	0	0	0	0	0	0	0	0	0	0	0							N. clust. without struct. outliers (RMSD > 5)	364		A0A1X7PF65	3.2689	[3.0751, 2.5393, 2.366, 7.0442, 1.3199]	['A0A0Q5BX75', 'A0A4R1VCT1', 'A0A6P1F5F6', 'A0A7K1VJP9', 'A0A6P1EUQ3']
0.9	2353	844	1509	100	2	0	2	1	1	0	0	0	1	1	0	0	0										A0A0Q5BX75	3.6923	[3.0751, 0.378, 4.2793, 8.2489, 2.4804]	['A0A1X7PF65', 'A0A4R1VCT1', 'A0A6P1F5F6', 'A0A7K1VJP9', 'A0A6P1EUQ3']
0.85	2197	787	1410	100	77	0	59	28	25	3	0	0	49	47	2	0	0							% clust without structural outliers	0.9891		A0A4R1VCT1	3.6249	[2.5393, 0.378, 4.3227, 8.3366, 2.5481]	['A0A1X7PF65', 'A0A0Q5BX75', 'A0A6P1F5F6', 'A0A7K1VJP9', 'A0A6P1EUQ3']
0.8	2019	722	1297	100	148	0	124	56	45	11	0	0	92	69	22	1	0										A0A6P1F5F6	4.6284	[2.366, 4.2793, 4.3227, 9.6204, 2.5534]	['A0A1X7PF65', 'A0A0Q5BX75', 'A0A4R1VCT1', 'A0A7K1VJP9', 'A0A6P1EUQ3']
0.75	1813	627	1186	100	224	0	219	93	67	26	0	0	131	93	34	4	0										A0A7K1VJP9	7.9557	[7.0442, 8.2489, 8.3366, 9.6204, 6.5285]	['A0A1X7PF65', 'A0A0Q5BX75', 'A0A4R1VCT1', 'A0A6P1F5F6', 'A0A6P1EUQ3']
0.7	1607	534	1073	100	281	0	312	115	69	42	4	0	166	109	52	5	0										A0A6P1EUQ3	3.0861	[1.3199, 2.4804, 2.5481, 2.5534, 6.5285]	['A0A1X7PF65', 'A0A0Q5BX75', 'A0A4R1VCT1', 'A0A6P1F5F6', 'A0A7K1VJP9']
0.65	1383	430	953	100	336	0	416	138	80	49	7	2	198	122	63	13	0										--- Average cluster RMSD:	9.111
0.6	1169	353	816	100	368	0	493	141	71	56	10	4	227	132	78	12	5										A0A4P7RH00	8.9944	[5.0524, 17.3589, 5.7472, 6.3962, 10.4171]	['A0A235GAC5', 'A0A239JJW3', 'A0A7Z6KS10', 'A0A260DMF4', 'A0A164QAT1']
0.55	988	279	709	99.74	389	1	567	152	71	62	14	5	237	129	79	24	5										A0A235GAC5	6.774	[5.0524, 17.0881, 2.0113, 2.4835, 7.2348]	['A0A4P7RH00', 'A0A239JJW3', 'A0A7Z6KS10', 'A0A260DMF4', 'A0A164QAT1']
0.5	825	202	623	99.74	386	1	644	155	70	59	19	7	231	120	72	29	10										A0A239JJW3	16.3319	[17.3589, 17.0881, 17.09, 17.501, 12.6216]	['A0A4P7RH00', 'A0A235GAC5', 'A0A7Z6KS10', 'A0A260DMF4', 'A0A164QAT1']
0.45	694	140	554	99.46	370	2	706	140	54	56	20	10	230	108	76	34	12										A0A7Z6KS10	6.5955	[5.7472, 2.0113, 17.09, 1.2181, 6.9111]	['A0A4P7RH00', 'A0A235GAC5', 'A0A239JJW3', 'A0A260DMF4', 'A0A164QAT1']
0.4	586	98	488	98.84	342	4	748	128	54	40	24	10	214	90	74	35	15										A0A260DMF4	7.0264	[6.3962, 2.4835, 17.501, 1.2181, 7.5331]	['A0A4P7RH00', 'A0A235GAC5', 'A0A239JJW3', 'A0A7Z6KS10', 'A0A164QAT1']
0.35	523	73	450	98.45	318	5	773	112	38	37	19	18	206	79	74	34	19										A0A164QAT1	8.9436	[10.4171, 7.2348, 12.6216, 6.9111, 7.5331]	['A0A4P7RH00', 'A0A235GAC5', 'A0A239JJW3', 'A0A7Z6KS10', 'A0A260DMF4']
0.3	460	54	406	98.75	315	4	792	109	30	45	19	15	206	74	73	37	22										--- Average cluster RMSD:	9.4184
0.25	433	53	380	98.43	313	5	793	108	25	49	20	14	205	76	68	35	26										A0A7W0UBT6	9.4184	[9.4184]	['A0A7W0PK28']
0.2	437	53	384	98.4	308	5	793	108	25	49	20	14	200	71	70	32	27										A0A7W0PK28	9.4184	[9.4184]	['A0A7W0UBT6']
0.15	437	53	384	98.08	306	6	793	107	24	48	21	14	199	71	70	33	25										--- Average cluster RMSD:	6.3952
0.1	437	53	384	98.08	306	6	793	107	24	48	21	14	199	71	70	33	25										A0A1E3WAY5	6.3952	[6.3952]	['A0A1E3VMS3']
0.05	437	53	384	98.08	306	6	793	107	24	48	21	14	199	71	70	33	25										A0A1E3VMS3	6.3952	[6.3952]	['A0A1E3WAY5']
DUF4253 (IPR025349)					450 proteins in train set
% ident.	N. clusters with 1 repr.	N. knotted in 1 repr. clusters	N. trivial in 1 repr. clusters	Proportion of clusters > 1 with uniform topology	N. clusters with >1 repr and uniform topology	N. clusters with >1 repr and conflicting topology	N. knotted proteins in clusters > 1	N. knotted clusters > 1	N. knotted clusters of size 2	N. knotted clusters of size [3:5]	N. knotted clusters of size [6:10]	N. knotted clusters of size 11+	N. trivial clusters > 1	N. trivial clusters of size 2	N. trivial clusters of size [3:5]	N. trivial clusters of size [6:10]	N. trivial clusters of size 11+			Clustering 60% topology conflicts				Structural analysis statistics			Clustering 60% structural outliers in clusters (RMSD > 5)
1	450	258	192	100	0	0	0	0	0	0	0	0	0	0	0	0	0			Trivial	Non-trivial			Clustering 60%, N. clusters > 1	45		--- Average cluster RMSD:	4.7364
0.95	450	258	192	100	0	0	0	0	0	0	0	0	0	0	0	0	0			['A0A7K0CQ76', 'A0A7W7DLI3']	['D9X3U2', 'A0A428ZWE5']			N. clust. without struct. outliers (RMSD > 5)	42		A0A1B3X1N1	3.478	[5.4214, 3.4356, 1.1992, 3.4528, 3.8807]	['J4J2P0', 'A0A1B1HZK8', 'U2LSK0', 'E7N1C4', 'A0A120KRN0']
0.9	439	247	192	100	5	0	11	5	4	1	0	0	0	0	0	0	0			['A0A3N9XZZ0']	['A0A1C6W049', 'A0A538MQ74', 'A0A7Z1AVP3', 'A0A7W9M0Y6', 'A0A328N7B7']						J4J2P0	8.2759	[5.4214, 8.5043, 6.4476, 8.4269, 12.5793]	['A0A1B3X1N1', 'A0A1B1HZK8', 'U2LSK0', 'E7N1C4', 'A0A120KRN0']
0.85	391	216	175	92.31	24	2	42	17	12	5	0	0	7	6	1	0	0			['A0A7W9UQ63']	['A0A170Y442', 'A0A0L8KRJ2', 'A0A3N4SGP7', 'A0A510T8H3', 'A0A6B2YFR2', 'A0A176L2B6', 'A0A0G3AGW5', 'A0A1S2Q596', 'A0A221NYR3', 'A0A2N3XCR4']			% clust without structural outliers	0.9333		A0A1B1HZK8	4.1116	[3.4356, 8.5043, 3.3533, 2.5116, 2.7529]	['A0A1B3X1N1', 'J4J2P0', 'U2LSK0', 'E7N1C4', 'A0A120KRN0']
0.8	359	188	171	92.31	36	3	70	28	21	6	1	0	8	7	1	0	0			['A0A1C4WA32']	['A0A2D1IIP8']						U2LSK0	3.3035	[1.1992, 6.4476, 3.3533, 3.2277, 2.2898]	['A0A1B3X1N1', 'J4J2P0', 'A0A1B1HZK8', 'E7N1C4', 'A0A120KRN0']
0.75	338	171	167	92.11	35	3	87	26	16	6	4	0	9	6	3	0	0										E7N1C4	4.2365	[3.4528, 8.4269, 2.5116, 3.2277, 3.5631]	['A0A1B3X1N1', 'J4J2P0', 'A0A1B1HZK8', 'U2LSK0', 'A0A120KRN0']
0.7	302	146	156	93.48	43	3	112	31	18	9	3	1	12	8	4	0	0										A0A120KRN0	5.0132	[3.8807, 12.5793, 2.7529, 2.2898, 3.5631]	['A0A1B3X1N1', 'J4J2P0', 'A0A1B1HZK8', 'U2LSK0', 'E7N1C4']
0.65	291	141	150	91.67	44	4	117	30	14	12	4	0	14	9	5	0	0										--- Average cluster RMSD:	7.7281
0.6	281	134	147	91.11	41	4	124	26	11	10	4	1	15	9	6	0	0										L8MWR7	7.7281	[7.7281]	['A0A6C2DSC9']
0.55	261	121	140	90.38	47	5	137	29	16	9	3	1	18	13	5	0	0										A0A6C2DSC9	7.7281	[7.7281]	['L8MWR7']
0.5	246	116	130	89.66	52	6	142	31	13	12	4	2	21	13	8	0	0										--- Average cluster RMSD:	5.6095
0.45	234	107	127	88.33	53	7	151	33	15	12	4	2	20	11	8	1	0										A0A5P0XZT0	5.6095	[5.6095]	['A0A646HLZ4']
0.4	224	100	124	88.52	54	7	158	35	15	13	5	2	19	8	10	1	0										A0A646HLZ4	5.6095	[5.6095]	['A0A5P0XZT0']
0.35	217	94	123	86.67	52	8	164	34	13	14	5	2	18	7	9	2	0
0.3	214	91	123	86.89	53	8	167	35	14	14	5	2	18	7	9	2	0
0.25	214	91	123	86.89	53	8	167	35	14	14	5	2	18	7	9	2	0
0.2	214	91	123	86.89	53	8	167	35	14	14	5	2	18	7	9	2	0
0.15	214	91	123	86.89	53	8	167	35	14	14	5	2	18	7	9	2	0
0.1	214	91	123	86.89	53	8	167	35	14	14	5	2	18	7	9	2	0
0.05	214	91	123	86.89	53	8	167	35	14	14	5	2	18	7	9	2	0
